# Supplementary material for: A 3D-Printable Cell Array for In Vitro Breast Cancer Modeling
Source: Int J Mol Sci. 2024 Dec 5;25(23):13068. doi: 10.3390/ijms252313068 (PMC11642152; doi:10.3390/ijms252313068)
Supplement: Supplementary file 1 [file ijms-25-13068-s001.zip]

Archive with 1 entries (1 files):
- Supplementary Materials Arciero et al 2024 IJMS.pdf
